# Supplementary material for: Filamentous Fungi Are Potential Bioremediation Agents of Semi-Synthetic Textile Waste
Source: J Fungi (Basel). 2023 Jun 13;9(6):661. doi: 10.3390/jof9060661 (PMC10301444; doi:10.3390/jof9060661)
Supplement: Supplementary file 1 [file jof-09-00661-s001.zip]

Archive with 1 entries (1 files):
- jof-2406088-supplementary.pdf
